# Supplementary material for: Iron Oxide Nanoparticle-Mediated mRNA Delivery to Hard-to-Transfect Cancer Cells
Source: Pharmaceutics. 2023 Jul 14;15(7):1946. doi: 10.3390/pharmaceutics15071946 (PMC10384052; doi:10.3390/pharmaceutics15071946)
Supplement: Supplementary file 1 [file pharmaceutics-15-01946-s001.zip]

Archive with 1 entries (1 files):
- pharmaceutics-2453140-supplementary.pdf
